# Supplementary material for: Identification of Proteins Associated with Multilamellar Bodies Produced by Dictyostelium discoideum
Source: PLoS One. 2016 Jun 24;11(6):e0158270. doi: 10.1371/journal.pone.0158270 (PMC4920372; doi:10.1371/journal.pone.0158270)
Supplement: S2 Table — (XLS) [file pone.0158270.s002.xls]

## Sheet: merge H36 et CML
Protein	Uniprot ID	Number of identifications in 3 analyses (MLB extract)	Total peptide count (MLB extract)	Number of identifications in 7 analyses (immunoprecipitation with H36)	Total peptide count (immunoprecipitation with H36)
Elongation factor 2	P15112	3	14	3	30
Cytidine/deoxycytidylate deaminase zinc-binding domain-containing protein	Q54DP5	3	7	1	4
ADP/ATP translocase	O97470	2	15	7	46
Hsp70	P36415	2	2	3	29
Elongation factor 1 alpha	P18624	2	13	6	27
V-ATPase subunit M	Q54E04	2	6	2	27
Major vault protein B	P54659	2	14	2	21
Elongation factor 1 gamma	B0G141	2	4	2	17
Major vault protein-alpha	P34118	2	6	2	4
Beta tubulin	P32256	2	4	1	2
Peroxiredoxin 4	Q555L5	2	7	1	2
ATP synthase	Q9XPJ9	2	8	1	2
heat shock protein Hsp90 family protein	P54651	1	1	3	47
Discoidin-2	P42530	1	2	6	36
Actin	P07829	1	4	5	25
Heat shock protein 70	Q557E0	1	5	2	23
TU translation elongation Factor, Mitochondrial	Q54HB2	1	2	3	17
Oxoglutarate Dehydrogenase	Q869Y7	1	1	2	4
Stress-70 protein, mitochondrial	Q8I0H7	1	4	2	4
vacuolar ATPase subunit B	Q76NU1	1	3	1	3
ATP synthase Beta subunit	Q55CS9	1	6	1	2

## Sheet: H36 total analyse 12
	Analyse 12	80 kDa
Protein	Uniprot ID	Peptide count
Dynamin A	Q94464	22
putative RNA helicase	Q54CE0	20
Heat shock cognate 70 kDa protein 2	Q557E0	18
elongation factor 2	P15112	14
V-ATPase subunit M	Q54E04	14
actin binding protein A	P05095	12
heat shock protein Hsp90 family protein	P54651	11
heat shock cognate protein Hsc70-1	P36415	10
4-alpha-glucanotransferase	Q54PW3	10
major vault protein B	P54659	9
26S proteasome regulatory subunit S2	Q54BC6	9
ADP/ATP translocase	O97470	7
DDB_G0293724 hypothetical protein	Q54BI8	6
germination protein (270G)	Q54DY8	5
actin 3	P07829	5
PDZ domain-containing protein sortilin	Q54GL5	4
cytidine/deoxycytidylate deaminase zinc-binding domain-containing protein (CDD)	Q54DP5	4
galactose-binding domain-containing protein	Q55C60	4
eukaryotic translation initiation factor 4A	P90529	4
polyA specific ribonuclease subunit	P0CD65	4
guanine exchange factor for rac	Q553D3	4
glycogen phosphorylase 1	Q00766	3
putative RNA binding protein	Q54C48	3
TU translation elongation factor, mitochondrial	Q54HB2	2
Stress-70 protein, mitochondrial	Q8I0H7	2
glyceraldehyde-3-phosphate dehydrogenase	Q94469	2
puromycin-sensitive aminopeptidase-like protein	Q55CY7	2
putative transport protein sec24l	Q54Z72	2
P-type ATPase	Q54PE8	2	membrane plasmique
DDB_G0272200 putative uncharacterized protein	Q75JS7	2
clathrin heavy chain	P25870	2
Poly [ADP-ribose] polymerase 2	Q8I7C6	2
coatomer protein complex gamma subunit	Q54HL0	2
ATPase subunit 1	Q9XPJ9	2	mitochondrie

## Sheet: H36 analyse 12 purgé
S2 Table. Proteins identified by mass spectrometry after immunoprecipitation with H36.*
Protein	Uniprot ID	Peptide count
Dynamin A	Q94464	22
V-ATPase subunit M	Q54E04	14
actin binding protein A	P05095	12
4-alpha-glucanotransferase	Q54PW3	10
major vault protein B	P54659	9
DDB_G0293724 hypothetical protein	Q54BI8	6
germination protein (270G)	Q54DY8	5
PDZ domain-containing protein sortilin	Q54GL5	4
cytidine/deoxycytidylate deaminase zinc-binding domain-containing protein (CDD)	Q54DP5	4
galactose-binding domain-containing protein	Q55C60	4
guanine exchange factor for rac	Q553D3	4
glycogen phosphorylase 1	Q00766	3
putative RNA binding protein	Q54C48	3
glyceraldehyde-3-phosphate dehydrogenase	Q94469	2
puromycin-sensitive aminopeptidase-like protein	Q55CY7	2
putative transport protein sec24l	Q54Z72	2
P-type ATPase	Q54PE8	2
DDB_G0272200 putative uncharacterized protein	Q75JS7	2
clathrin heavy chain	P25870	2
coatomer protein complex gamma subunit	Q54HL0	2
*This is the result for proteins found at about 80 kDa on a gel without protein reduction.
The same kind of filtering described in the manuscript was applied to these results.
Protein also found on MLBs by mass spectrometry are indicated in yellow.
V-ATPase subunit M (VatM) and major vault protein B were detected twice on three
analyses of MLB samples compared to three times for the CDD protein.
The presence of VatM on MLBs was assessed by immunofluorescence with a
specific anti-VatM antobody and gave negative results.
The cysteine protein G (CprG) was the main protein found by mass spectrometry after
H36 immunoprecipitation. This protein was detected at about 45kDa on a gel without
protein reduction but not in the 80 kDa sample shown above.
